# Supplementary material for: PhlG mediates the conversion of DAPG to MAPG in Pseudomonas fluorescens 2P24
Source: Sci Rep. 2020 Mar 9;10:4296. doi: 10.1038/s41598-020-60555-9 (PMC7062750; doi:10.1038/s41598-020-60555-9)
Supplement: Supplementary file 4 — Supplementary Table S2 [file 41598_2020_60555_MOESM4_ESM.xls]

## Sheet: Sheet4
PM901-G		treatment	0h	12h	24h	36h	48h	60h		PM901-ΔG	Treatment	0h	12h	24h	36h	48h	60h
		DAPG	a	a	c	a	c	c			DAPG	a	a	a	a	a	a
		MAPG	b	b	a	b	b	b			MAPG	b	c	c	c	c	c
		OD600	b	c	b	a	a	a			OD600	b	b	b	b	b	b
No analysis for 0h											No analysis for 0h
Statistic analysis of PM901-G											Statistic analysis of PM901-ΔG
	12h											12h
Multiple Comparisons											Multiple Comparisons
Dependent Variable:content(mg)											Dependent Variable:content(mg)
LSD											LSD
		Treatment(I)	Treatment(J)	Mean Difference (I-J)	Std. Error	Sig.	95% Confidence Interval				Treatment(I)	Treatment(J)	Mean Difference (I-J)	Std. Error	Sig.	95% Confidence Interval
							Lower Bound	Upper Bound								Lower Bound	Upper Bound
		DAPG	MAPG	5.37467	0.0315419	2.75602e-12	5.29749	5.45185			DAPG	MAPG	9.265	0.0822769	3.30642e-11	9.06368	9.46632
			0D600	6.50567	0.0315419	8.76427e-13	6.42849	6.58285				0D600	8.87267	0.0822769	4.28605e-11	8.67134	9.07399
		MAPG	DAPG	-5.37467	0.0315419	2.75602e-12	-5.45185	-5.29749			MAPG	DAPG	-9.265	0.0822769	3.30642e-11	-9.46632	-9.06368
			0D600	1.131	0.0315419	3.13721e-08	1.05382	1.20818				0D600	-0.392333	0.0822769	0.00309935	-0.593658	-0.191009
		0D600	DAPG	-6.50567	0.0315419	8.76427e-13	-6.58285	-6.42849			0D600	DAPG	-8.87267	0.0822769	4.28605e-11	-9.07399	-8.67134
			MAPG	-1.131	0.0315419	3.13721e-08	-1.20818	-1.05382				MAPG	0.392333	0.0822769	0.00309935	0.191009	0.593658
		*	The mean difference is significant at the .05 level.								*	The mean difference is significant at the 0.05 level.
	24h											24h
Multiple Comparisons											Multiple Comparisons
Dependent Variable:content(mg)											Dependent Variable:content(mg)
LSD											LSD
		Treatment(I)	Treatment(J)	Mean Difference (I-J)	Std. Error	Sig.	95% Confidence Interval				Treatment(I)	Treatment(J)	Mean Difference (I-J)	Std. Error	Sig.	95% Confidence Interval
							Lower Bound	Upper Bound								Lower Bound	Upper Bound
		DAPG	MAPG	-0.742333	0.0678113	3.44979e-05	-0.908262	-0.576405			DAPG	MAPG	4.767	0.251624	1.39779e-06	4.1513	5.3827
			0D600	-0.359333	0.0678113	0.00183154	-0.525262	-0.193405				0D600	4.138	0.251624	3.22145e-06	3.5223	4.7537
		MAPG	DAPG	0.742333	0.0678113	3.44979e-05	0.576405	0.908262			MAPG	DAPG	-4.767	0.251624	1.39779e-06	-5.3827	-4.1513
			0D600	0.383	0.0678113	0.00132135	0.217072	0.548928				0D600	-0.629	0.251624	0.0465433	-1.2447	-0.0132981
		0D600	DAPG	0.359333	0.0678113	0.00183154	0.193405	0.525262			0D600	DAPG	-4.138	0.251624	3.22145e-06	-4.7537	-3.5223
			MAPG	-0.383	0.0678113	0.00132135	-0.548928	-0.217072				MAPG	0.629	0.251624	0.0465433	0.0132981	1.2447
		*	The mean difference is significant at the .05 level.								*	The mean difference is significant at the 0.05 level.
	36h											36h
Multiple Comparisons											Multiple Comparisons
Dependent Variable:content(mg)											Dependent Variable:content(mg)
LSD											LSD
		Treatment(I)	Treatment(J)	Mean Difference (I-J)	Std. Error	Sig.	95% Confidence Interval				Treatment(I)	Treatment(J)	Mean Difference (I-J)	Std. Error	Sig.	95% Confidence Interval
							Lower Bound	Upper Bound								Lower Bound	Upper Bound
		DAPG	MAPG	-1.70667	0.0698506	3.09052e-07	-1.87759	-1.53575			DAPG	MAPG	2.99633	0.104792	1.21169e-07	2.73992	3.25275
			0D600	-1.36967	0.0698506	1.1402e-06	-1.54059	-1.19875				0D600	2.07833	0.104792	1.0659e-06	1.82192	2.33475
		MAPG	DAPG	1.70667	0.0698506	3.09052e-07	1.53575	1.87759			MAPG	DAPG	-2.99633	0.104792	1.21169e-07	-3.25275	-2.73992
			0D600	0.337	0.0698506	0.00292638	0.166082	0.507918				0D600	-0.918	0.104792	0.00012255	-1.17442	-0.661584
		0D600	DAPG	1.36967	0.0698506	1.1402e-06	1.19875	1.54059			0D600	DAPG	-2.07833	0.104792	1.0659e-06	-2.33475	-1.82192
			MAPG	-0.337	0.0698506	0.00292638	-0.507918	-0.166082				MAPG	0.918	0.104792	0.00012255	0.661584	1.17442
		*	The mean difference is significant at the .05 level.								*	The mean difference is significant at the 0.05 level.
	48h											48h
Multiple Comparisons											Multiple Comparisons
Dependent Variable:content(mg)											Dependent Variable:content(mg)
LSD											LSD
		Treatment(I)	Treatment(J)	Mean Difference (I-J)	Std. Error	Sig.	95% Confidence Interval				Treatment(I)	Treatment(J)	Mean Difference (I-J)	Std. Error	Sig.	95% Confidence Interval
							Lower Bound	Upper Bound								Lower Bound	Upper Bound
		DAPG	MAPG	-1.13	0.0383937	1.01981e-07	-1.22395	-1.03605			DAPG	MAPG	1.47933	0.0352546	1.22554e-08	1.39307	1.5656
			0D600	-1.42967	0.0383937	2.5034e-08	-1.52361	-1.33572				0D600	1.21633	0.0352546	3.9496e-08	1.13007	1.3026
		MAPG	DAPG	1.13	0.0383937	1.01981e-07	1.03605	1.22395			MAPG	DAPG	-1.47933	0.0352546	1.22554e-08	-1.5656	-1.39307
			0D600	-0.299667	0.0383937	0.000233246	-0.393613	-0.205721				0D600	-0.263	0.0352546	0.00029922	-0.349265	-0.176735
		0D600	DAPG	1.42967	0.0383937	2.5034e-08	1.33572	1.52361			0D600	DAPG	-1.21633	0.0352546	3.9496e-08	-1.3026	-1.13007
			MAPG	0.299667	0.0383937	0.000233246	0.205721	0.393613				MAPG	0.263	0.0352546	0.00029922	0.176735	0.349265
		*	The mean difference is significant at the .05 level.								*	The mean difference is significant at the 0.05 level.
	60h											60h
Multiple Comparisons											Multiple Comparisons
Dependent Variable:content(mg)											Dependent Variable:content(mg)
LSD											LSD
		Treatment(I)	Treatment(J)	Mean Difference (I-J)	Std. Error	Sig.	95% Confidence Interval				Treatment(I)	Treatment(J)	Mean Difference (I-J)	Std. Error	Sig.	95% Confidence Interval
							Lower Bound	Upper Bound								Lower Bound	Upper Bound
		DAPG	MAPG	-0.879333	0.0310567	1.28473e-07	-0.955326	-0.80334			DAPG	MAPG	1.134	0.0612771	1.60551e-06	0.98406	1.28394
			0D600	-1.508	0.0310567	5.11599e-09	-1.58399	-1.43201				0D600	0.762667	0.0612771	1.6434e-05	0.612727	0.912606
		MAPG	DAPG	0.879333	0.0310567	1.28473e-07	0.80334	0.955326			MAPG	DAPG	-1.134	0.0612771	1.60551e-06	-1.28394	-0.98406
			0D600	-0.628667	0.0310567	9.44361e-07	-0.70466	-0.552674				0D600	-0.371333	0.0612771	0.000915491	-0.521273	-0.221394
		0D600	DAPG	1.508	0.0310567	5.11599e-09	1.43201	1.58399			0D600	DAPG	-0.762667	0.0612771	1.6434e-05	-0.912606	-0.612727
			MAPG	0.628667	0.0310567	9.44361e-07	0.552674	0.70466				MAPG	0.371333	0.0612771	0.000915491	0.221394	0.521273
		*	The mean difference is significant at the .05 level.								*	The mean difference is significant at the 0.05 level.
PM901		Treatment	0h	12h	24h	36h	48h	60h		CK		treatment	0h	12h	24h	36h	48h	60h
		DAPG	a	a	b	c	c	c				DAPG	a	a	a	a	a	a
		MAPG	b	b	a	a	a	a				MAPG	b	b	b	b	b	b
		OD600	b	c	b	b	b	b
No analysis for 0h
Statistic analysis of PM901
	12h									12h
Multiple Comparisons										Independent Samples Test
Dependent Variable:content(mg)												Levene's Test for Equality of Variances		t-test for Equality of Means
LSD												F	Sig.	t	df	Sig. (2-tailed)	Mean Difference	Std. Error Difference	95% Confidence Interval of the Difference
	Treatment(I)	Treatment(J)	Mean Difference (I-J)	Std. Error	Sig.	95% Confidence Interval													Lower	Upper
						Lower Bound	Upper Bound			content(mg)	Equal variances assumed	12.8002	0.0232146	57.1288	4	5.62139e-07	9.45267	0.165462	8.99327	9.91206
	DAPG	MAPG	4.98533	0.176282	1.29379e-07	4.55399	5.41668				Equal variances not assumed			57.1288	2.01899	0.000287173	9.45267	0.165462	8.74712	10.1582
		0D600	7.119	0.176282	1.54117e-08	6.68765	7.55035
	MAPG	DAPG	-4.98533	0.176282	1.29379e-07	-5.41668	-4.55399			24h
		0D600	2.13367	0.176282	1.93201e-05	1.70232	2.56501			Independent Samples Test
	0D600	DAPG	-7.119	0.176282	1.54117e-08	-7.55035	-6.68765					Levene's Test for Equality of Variances		t-test for Equality of Means
		MAPG	-2.13367	0.176282	1.93201e-05	-2.56501	-1.70232					F	Sig.	t	df	Sig. (2-tailed)	Mean Difference	Std. Error Difference	95% Confidence Interval of the Difference
	*	The mean difference is significant at the .05 level.																	Lower	Upper
										content(mg)	Equal variances assumed	3.02019	0.157229	67.8948	4	2.81953e-07	9.20267	0.135543	8.82634	9.57899
	24h										Equal variances not assumed			67.8948	2.97983	7.52718e-06	9.20267	0.135543	8.76965	9.63568
Multiple Comparisons
Dependent Variable:content(mg)										36h
LSD										Independent Samples Test
	Treatment(I)	Treatment(J)	Mean Difference (I-J)	Std. Error	Sig.	95% Confidence Interval						Levene's Test for Equality of Variances		t-test for Equality of Means
						Lower Bound	Upper Bound					F	Sig.	t	df	Sig. (2-tailed)	Mean Difference	Std. Error Difference	95% Confidence Interval of the Difference
	DAPG	MAPG	-3.66633	0.319098	2.61068e-05	-4.44714	-2.88553												Lower	Upper
		0D600	-0.270333	0.319098	0.429386	-1.05114	0.51047			content(mg)	Equal variances assumed	11.751	0.0265849	77.6729	4	1.64662e-07	8.53067	0.109828	8.22573	8.8356
	MAPG	DAPG	3.66633	0.319098	2.61068e-05	2.88553	4.44714				Equal variances not assumed			77.6729	2.04034	0.000142776	8.53067	0.109828	8.06696	8.99438
		0D600	3.396	0.319098	4.05653e-05	2.6152	4.1768
	0D600	DAPG	0.270333	0.319098	0.429386	-0.51047	1.05114			48h
		MAPG	-3.396	0.319098	4.05653e-05	-4.1768	-2.6152			Independent Samples Test
	*	The mean difference is significant at the 0.05 level.										Levene's Test for Equality of Variances		t-test for Equality of Means
												F	Sig.	t	df	Sig. (2-tailed)	Mean Difference	Std. Error Difference	95% Confidence Interval of the Difference
	36h																		Lower	Upper
Multiple Comparisons										content(mg)	Equal variances assumed	5.14343	0.0859255	52.1648	4	8.08312e-07	8.21333	0.15745	7.77618	8.65048
Dependent Variable:content(mg)											Equal variances not assumed			52.1648	2.01524	0.000349274	8.21333	0.15745	7.54077	8.8859
LSD
	Treatment(I)	Treatment(J)	Mean Difference (I-J)	Std. Error	Sig.	95% Confidence Interval				60h
						Lower Bound	Upper Bound			Independent Samples Test
	DAPG	MAPG	-4.77267	0.299444	3.87265e-06	-5.50538	-4.03995					Levene's Test for Equality of Variances		t-test for Equality of Means
		0D600	-1.46633	0.299444	0.0027195	-2.19905	-0.733621					F	Sig.	t	df	Sig. (2-tailed)	Mean Difference	Std. Error Difference	95% Confidence Interval of the Difference
	MAPG	DAPG	4.77267	0.299444	3.87265e-06	4.03995	5.50538												Lower	Upper
		0D600	3.30633	0.299444	3.28333e-05	2.57362	4.03905			content(mg)	Equal variances assumed	10.0628	0.0337866	67.7149	4	2.8496e-07	8.30167	0.122597	7.96128	8.64205
	0D600	DAPG	1.46633	0.299444	0.0027195	0.733621	2.19905				Equal variances not assumed			67.7149	2.02592	0.000198808	8.30167	0.122597	7.78059	8.82275
		MAPG	-3.30633	0.299444	3.28333e-05	-4.03905	-2.57362
	*	The mean difference is significant at the 0.05 level.
	48h
Multiple Comparisons
Dependent Variable:content(mg)
LSD
	Treatment(I)	Treatment(J)	Mean Difference (I-J)	Std. Error	Sig.	95% Confidence Interval
						Lower Bound	Upper Bound
	DAPG	MAPG	-4.29267	0.211608	9.32465e-07	-4.81045	-3.77488
		0D600	-1.455	0.211608	0.000466562	-1.97279	-0.937213
	MAPG	DAPG	4.29267	0.211608	9.32465e-07	3.77488	4.81045
		0D600	2.83767	0.211608	1.06488e-05	2.31988	3.35545
	0D600	DAPG	1.455	0.211608	0.000466562	0.937213	1.97279
		MAPG	-2.83767	0.211608	1.06488e-05	-3.35545	-2.31988
	*	The mean difference is significant at the 0.05 level.
	60h
Multiple Comparisons
Dependent Variable:content(mg)
LSD
	Treatment(I)	Treatment(J)	Mean Difference (I-J)	Std. Error	Sig.	95% Confidence Interval
						Lower Bound	Upper Bound
	DAPG	MAPG	-3.86867	0.29217	1.14649e-05	-4.58358	-3.15375
		0D600	-1.47267	0.29217	0.00235579	-2.18758	-0.757754
	MAPG	DAPG	3.86867	0.29217	1.14649e-05	3.15375	4.58358
		0D600	2.396	0.29217	0.000177281	1.68109	3.11091
	0D600	DAPG	1.47267	0.29217	0.00235579	0.757754	2.18758
		MAPG	-2.396	0.29217	0.000177281	-3.11091	-1.68109
	*	The mean difference is significant at the 0.05 level.
