# Supplementary material for: PhlG mediates the conversion of DAPG to MAPG in Pseudomonas fluorescens 2P24
Source: Sci Rep. 2020 Mar 9;10:4296. doi: 10.1038/s41598-020-60555-9 (PMC7062750; doi:10.1038/s41598-020-60555-9)
Supplement: Supplementary file 5 — Supplementary Table S3 [file 41598_2020_60555_MOESM5_ESM.xlsx]

## Sheet: Sheet1
time(h)	8	12	16	24	36	48
	2310	8710	16830	34370	31200	32020
2P24LacZ-G	2375	9105.75	17100	33400	36200	33048.1
	2521	9530	17700	31900	32000	34500
	290	480	475	320	410	300
2P24LacZ-G-△gacS	300	500	500	300	300	200
	320	530	520	295	290	295
	2237	13650	25970	72000	78900	68900
2P24LacZ-G-△RsmE	2375	14000	29600	68600	77200	64400
	2531	14500	31200	63900	72400	69400
Multiple Comparisons
LSD
Dependent Variable	Treatment(I)	Treatment(J)	Mean Difference (I-J)	Std. Error	Sig.	95% Confidence Interval				time(h)	8	12	16	24	36	48
						Lower Bound	Upper Bound		2P24LacZ-G		a	b	b	b	b	b
8h	2P24LacZ-G	2P24LacZ-G-△gacS	2098.67	86.3408	3.18728e-07	1887.4	2309.94		2P24LacZ-G-△gacS		b	c	c	c	c	c
		2P24LacZ-G-△RsmE	21	86.3408	0.815935	-190.268	232.268		2P24LacZ-G-△RsmE		a	a	a	a	a	a
	2P24LacZ-G-△gacS	2P24LacZ-G	-2098.67	86.3408	3.18728e-07	-2309.94	-1887.4
		2P24LacZ-G-△RsmE	-2077.67	86.3408	3.38371e-07	-2288.94	-1866.4
	2P24LacZ-G-△RsmE	2P24LacZ-G	-21	86.3408	0.815935	-232.268	190.268
		2P24LacZ-G-△gacS	2077.67	86.3408	3.38371e-07	1866.4	2288.94
12h	2P24LacZ-G	2P24LacZ-G-△gacS	8611.92	279.405	7.74333e-08	7928.24	9295.59
		2P24LacZ-G-△RsmE	-4934.75	279.405	2.11538e-06	-5618.43	-4251.07
	2P24LacZ-G-△gacS	2P24LacZ-G	-8611.92	279.405	7.74333e-08	-9295.59	-7928.24
		2P24LacZ-G-△RsmE	-13546.7	279.405	5.16183e-09	-14230.3	-12863
	2P24LacZ-G-△RsmE	2P24LacZ-G	4934.75	279.405	2.11538e-06	4251.07	5618.43
		2P24LacZ-G-△gacS	13546.7	279.405	5.16183e-09	12863	14230.3
16h	2P24LacZ-G	2P24LacZ-G-△gacS	16711.7	1280.66	1.24824e-05	13578	19845.3
		2P24LacZ-G-△RsmE	-11713.3	1280.66	9.61157e-05	-14847	-8579.66
	2P24LacZ-G-△gacS	2P24LacZ-G	-16711.7	1280.66	1.24824e-05	-19845.3	-13578
		2P24LacZ-G-△RsmE	-28425	1280.66	5.469e-07	-31558.7	-25291.3
	2P24LacZ-G-△RsmE	2P24LacZ-G	11713.3	1280.66	9.61157e-05	8579.66	14847
		2P24LacZ-G-△gacS	28425	1280.66	5.469e-07	25291.3	31558.7
24h	2P24LacZ-G	2P24LacZ-G-△gacS	32918.3	2005.11	3.25388e-06	28012	37824.7
		2P24LacZ-G-△RsmE	-34943.3	2005.11	2.28898e-06	-39849.7	-30037
	2P24LacZ-G-△gacS	2P24LacZ-G	-32918.3	2005.11	3.25388e-06	-37824.7	-28012
		2P24LacZ-G-△RsmE	-67861.7	2005.11	4.43029e-08	-72768	-62955.3
	2P24LacZ-G-△RsmE	2P24LacZ-G	34943.3	2005.11	2.28898e-06	30037	39849.7
		2P24LacZ-G-△gacS	67861.7	2005.11	4.43029e-08	62955.3	72768
36h	2P24LacZ-G	2P24LacZ-G-△gacS	32800	2032.03	3.5948e-06	27827.8	37772.2
		2P24LacZ-G-△RsmE	-43033.3	2032.03	7.22599e-07	-48005.5	-38061.1
	2P24LacZ-G-△gacS	2P24LacZ-G	-32800	2032.03	3.5948e-06	-37772.2	-27827.8
		2P24LacZ-G-△RsmE	-75833.3	2032.03	2.47069e-08	-80805.5	-70861.1
	2P24LacZ-G-△RsmE	2P24LacZ-G	43033.3	2032.03	7.22599e-07	38061.1	48005.5
		2P24LacZ-G-△gacS	75833.3	2032.03	2.47069e-08	70861.1	80805.5
48h	2P24LacZ-G	2P24LacZ-G-△gacS	32924.4	1425.1	4.31044e-07	29437.3	36411.5
		2P24LacZ-G-△RsmE	-34377.3	1425.1	3.33462e-07	-37864.4	-30890.2
	2P24LacZ-G-△gacS	2P24LacZ-G	-32924.4	1425.1	4.31044e-07	-36411.5	-29437.3
		2P24LacZ-G-△RsmE	-67301.7	1425.1	6.04164e-09	-70788.8	-63814.6
	2P24LacZ-G-△RsmE	2P24LacZ-G	34377.3	1425.1	3.33462e-07	30890.2	37864.4
		2P24LacZ-G-△gacS	67301.7	1425.1	6.04164e-09	63814.6	70788.8
*	The mean difference is significant at the .05 level.
